# Supplementary material for: Effect of Temperature and Genetic Inheritance on the Number of Mycangium Pits in Female Platypus quercivorus (Coleoptera: Curculionidae: Platypodinae)
Source: Insects. 2026 May 22;17(6):536. doi: 10.3390/insects17060536 (PMC13300474; doi:10.3390/insects17060536)
Supplement: Supplementary file 1 [file insects-17-00536-s001.zip]

Archive with 4 entries (4 files):
- Table_S3.pdf
- Table_S2.pdf
- Table_S1.pdf
- Figure_S1.pdf
